# Supplementary material for: The First Case of Kleefstra Syndrome in a Rwandan Patient with Global Developmental Delay
Source: Genes (Basel). 2026 Apr 7;17(4):429. doi: 10.3390/genes17040429 (PMC13115583; doi:10.3390/genes17040429)
Supplement: Supplementary file 1 [file genes-17-00429-s001.zip]

Archive with 1 entries (1 files):
- genes-4192380-supplementary.pdf
